# Supplementary material for: The Retinoblastoma Tumor Suppressor Transcriptionally Represses Pak1 in Osteoblasts
Source: PLoS One. 2015 Nov 10;10(11):e0142406. doi: 10.1371/journal.pone.0142406 (PMC4640669; doi:10.1371/journal.pone.0142406)
Supplement: S1 Table — Original data produced by Genomatrix analysis showing all the transcription factors that bind to the Pak1 mouse and human promoters. E2F1 binding sites are highlighted in yellow. (XLS) [file pone.0142406.s003.xls]

## Sheet: AllMatchSummary
Seq. name	Locus Id	Gene Symbol	Family	Matrix	Opt. threshold	Start pos.	End pos.	Strand	Matrix sim.	Core sim.	Sequence
GXP_193582	GXL_161427	PAK1	V$HEAT	V$HSF2.01	0.88	4	28	-	0.89	1	p21 protein (Cdc42/Rac) -activated kinase 1acaacacattataGAACatttacca
GXP_193582	GXL_161427	PAK1	V$PARF	V$TEF_HLF.01	0.78	9	25	-	0.81	0.86	acacaTTATagaacatt
GXP_193582	GXL_161427	PAK1	V$BRN5	V$BRN5.04	0.83	10	32	-	0.832	1	ctgaacaacacATTAtagaacat
GXP_193582	GXL_161427	PAK1	V$BRN5	V$BRN5.03	0.76	17	39	+	0.77	1	aTAATgtgttgttcagctcaggt
GXP_193582	GXL_161427	PAK1	V$PARF	V$DBP.01	0.84	35	51	-	0.843	0.808	cattgTGATggaacctg
GXP_193582	GXL_161427	PAK1	V$SORY	V$SOX9.02	0.94	41	57	+	0.942	1	ccatcACAAtgcctgat
GXP_193582	GXL_161427	PAK1	V$OCT1	V$OCT3_4.02	0.88	48	64	-	0.913	1	attgtGCATcaggcatt
GXP_193582	GXL_161427	PAK1	V$FKHD	V$FHXB.01	0.83	54	70	+	0.879	0.909	tgatgcACAAtagttgg
GXP_193582	GXL_161427	PAK1	V$SORY	V$SOX9.01	0.9	55	71	+	0.909	1	gatgcaCAATagttggt
GXP_193582	GXL_161427	PAK1	V$HNF1	V$HNF1.04	0.84	62	78	+	0.873	1	aatagttgGTTAaaaaa
GXP_193582	GXL_161427	PAK1	V$FKHD	V$XFD3.01	0.82	65	81	+	0.827	0.783	agttggttAAAAaatac
GXP_193582	GXL_161427	PAK1	V$HNF1	V$HNF1.01	0.8	69	85	+	0.801	1	gGTTAaaaaatacttat
GXP_193582	GXL_161427	PAK1	V$NKXH	V$NKX31.01	0.84	71	89	-	0.981	1	tacaatAAGTattttttaa
GXP_193582	GXL_161427	PAK1	V$SORY	V$SOX5.01	0.87	77	93	-	0.876	1	ctcataCAATaagtatt
GXP_193582	GXL_161427	PAK1	V$NR2F	V$ARP1.01	0.82	84	108	-	0.906	0.81	ggaaaatgtccaggGCTCatacaat
GXP_193582	GXL_161427	PAK1	V$MYBL	V$VMYB.05	0.9	112	124	-	0.939	1	caaAACGgaggtc
GXP_193582	GXL_161427	PAK1	V$CREB	V$CREB.02	0.89	114	134	+	0.907	1	cctccgtttTGACgtatgtga
GXP_193582	GXL_161427	PAK1	V$CREB	V$CREB1.01	0.86	117	137	+	0.968	1	ccgtttTGACgtatgtgaatt
GXP_193582	GXL_161427	PAK1	V$FAST	V$FAST1.02	0.81	125	141	+	0.938	1	acgtaTGTGaattggta
GXP_193582	GXL_161427	PAK1	V$OCT1	V$OCT1.06	0.81	126	142	+	0.924	1	cgtatgtgAATTggtat
GXP_193582	GXL_161427	PAK1	V$OCT1	V$OCT1.06	0.81	129	145	-	0.848	1	actataccAATTcacat
GXP_193582	GXL_161427	PAK1	V$MEF2	V$MEF2.01	0.77	155	177	-	0.775	0.75	tgtctctcTCAAaacaaccttat
GXP_193582	GXL_161427	PAK1	V$FKHD	V$FHXB.01	0.83	171	187	+	0.912	1	agagacATAAcatttat
GXP_193582	GXL_161427	PAK1	V$OVOL	V$OVOL1.01	0.8	173	187	-	0.824	1	ataaatGTTAtgtct
GXP_193582	GXL_161427	PAK1	V$OCT1	V$OCT1.05	0.89	174	190	+	0.938	0.85	gaCATAacatttataaa
GXP_193582	GXL_161427	PAK1	V$NKXH	V$NKX31.02	0.81	183	201	+	0.849	1	tttataaaGTACctagtac
GXP_193582	GXL_161427	PAK1	V$NKXH	V$NKX31.02	0.81	184	202	-	0.856	1	tgtactagGTACtttataa
GXP_193582	GXL_161427	PAK1	V$FKHD	V$FHXB.01	0.83	196	212	+	0.912	1	tagtacATAAtagttct
GXP_193582	GXL_161427	PAK1	V$NKXH	V$NKX25.02	0.88	198	216	+	0.907	1	gtacaTAATagttcttaat
GXP_193582	GXL_161427	PAK1	V$CART	V$PROP1.01	0.84	203	223	-	0.861	0.751	accattTATTaagaactatta
GXP_193582	GXL_161427	PAK1	V$HOXF	V$HOXC4.01	0.84	205	223	-	0.857	0.754	accattTATTaagaactat
GXP_193582	GXL_161427	PAK1	V$BRNF	V$BRN3.03	0.83	206	224	+	0.853	1	tagttctTAATaaatggta
GXP_193582	GXL_161427	PAK1	V$HBOX	V$VAX2.01	0.85	206	224	-	0.864	1	taccatttATTAagaacta
GXP_193582	GXL_161427	PAK1	V$OCT1	V$OCT1.03	0.85	207	223	+	0.857	0.767	agttcttaATAAatggt
GXP_193582	GXL_161427	PAK1	V$CART	V$RHOX6.01	0.84	208	228	+	0.886	1	gttctTAATaaatggtagcag
GXP_193582	GXL_161427	PAK1	V$NKXH	V$NKX25.02	0.88	208	226	+	0.899	1	gttctTAATaaatggtagc
GXP_193582	GXL_161427	PAK1	V$SORY	V$HMGA.01	0.88	208	224	-	0.907	1	tacCATTtattaagaac
GXP_193582	GXL_161427	PAK1	V$BCDF	V$CRX.02	0.88	250	266	+	0.894	1	gcctgtAATCcacagtt
GXP_193582	GXL_161427	PAK1	V$CART	V$PHOX2.01	0.87	250	270	+	0.882	1	gcctgTAATccacagtttggg
GXP_193582	GXL_161427	PAK1	V$FAST	V$FAST1.02	0.81	252	268	-	0.937	1	caaacTGTGgattacag
GXP_193582	GXL_161427	PAK1	V$ETSF	V$GABP.01	0.86	271	291	+	0.885	1	aggccaagGGAAgaggattgc
GXP_193582	GXL_161427	PAK1	V$HAND	V$TAL1ALPHAE47.01	0.87	328	348	-	0.901	1	ttttgtaCAGAtggggtctgc
GXP_193582	GXL_161427	PAK1	V$MEF2	V$MEF2.06	0.87	345	367	+	0.923	1	aaaaaatataaAAATaactgggt
GXP_193582	GXL_161427	PAK1	V$FKHD	V$XFD2.01	0.89	347	363	+	0.912	1	aaaataTAAAaataact
GXP_193582	GXL_161427	PAK1	V$FKHD	V$FHXB.01	0.83	349	365	+	0.833	0.818	aatataAAAAtaactgg
GXP_193582	GXL_161427	PAK1	V$OVOL	V$OVOL1.01	0.8	354	368	-	0.829	1	cacccaGTTAttttt
GXP_193582	GXL_161427	PAK1	V$MYBL	V$VMYB.01	0.88	357	369	+	0.901	0.866	aatAACTgggtgt
GXP_193582	GXL_161427	PAK1	V$KLFS	V$GKLF.03	0.98	359	377	+	0.988	1	taactgggtGTGGtggcag
GXP_193582	GXL_161427	PAK1	V$BCDF	V$DMBX1.01	0.93	411	427	-	0.933	1	tcaagtAATCctcccac
GXP_193582	GXL_161427	PAK1	V$CREB	V$E4BP4.01	0.8	413	433	-	0.81	1	ctgggctcaaGTAAtcctccc
GXP_193582	GXL_161427	PAK1	V$ETSF	V$ELF2.01	0.9	425	445	+	0.904	1	tgagcccaGGAAggtcaaggc
GXP_193582	GXL_161427	PAK1	V$NR2F	V$COUP.02	0.84	429	453	+	0.941	1	cccaggaaggTCAAggctgcagtga
GXP_193582	GXL_161427	PAK1	V$AP1R	V$BACH2.01	0.89	445	465	+	0.979	1	ctgcagTGAGtcaagatccaa
GXP_193582	GXL_161427	PAK1	V$FKHD	V$XFD3.01	0.82	449	465	+	0.845	0.783	agtgagtcAAGAtccaa
GXP_193582	GXL_161427	PAK1	V$HBOX	V$GSH1.01	0.85	502	520	+	0.854	1	tgtctcaaaaTAATaataa
GXP_193582	GXL_161427	PAK1	V$BRN5	V$BRN5.02	0.77	503	525	+	0.799	0.75	gtctcaaaataATAAtaataata
GXP_193582	GXL_161427	PAK1	V$BRN5	V$BRN5.02	0.77	506	528	+	0.792	0.75	tcaaaataataATAAtaataatg
GXP_193582	GXL_161427	PAK1	V$FKHD	V$FHXB.01	0.83	508	524	+	0.831	1	aaaataATAAtaataat
GXP_193582	GXL_161427	PAK1	V$BRN5	V$BRN5.02	0.77	510	532	-	0.79	1	gctacattattATTAttattatt
GXP_193582	GXL_161427	PAK1	V$FKHD	V$FHXB.01	0.83	511	527	+	0.831	1	ataataATAAtaataat
GXP_193582	GXL_161427	PAK1	V$HBOX	V$GSH1.01	0.85	511	529	+	0.863	1	ataataataaTAATaatgt
GXP_193582	GXL_161427	PAK1	V$BRN5	V$BRN5.02	0.77	513	535	-	0.795	1	gctgctacattATTAttattatt
GXP_193582	GXL_161427	PAK1	V$FKHD	V$FHXB.01	0.83	514	530	+	0.847	1	ataataATAAtaatgta
GXP_193582	GXL_161427	PAK1	V$HBOX	V$GSH1.01	0.85	514	532	+	0.906	1	ataataataaTAATgtagc
GXP_193582	GXL_161427	PAK1	V$HOMF	V$BARX2.01	0.95	514	532	+	0.951	1	ataataaTAATaatgtagc
GXP_193582	GXL_161427	PAK1	V$BRN5	V$BRN5.02	0.77	516	538	-	0.774	1	gcagctgctacATTAttattatt
GXP_193582	GXL_161427	PAK1	V$HOXF	V$HOX1-3.01	0.82	516	534	+	0.883	1	aataaTAATaatgtagcag
GXP_193582	GXL_161427	PAK1	V$OCT1	V$OCT1.03	0.85	516	532	-	0.873	1	gctacattATTAttatt
GXP_193582	GXL_161427	PAK1	V$HOXF	V$HOX1-3.01	0.82	519	537	+	0.913	1	aataaTAATgtagcagctg
GXP_193582	GXL_161427	PAK1	V$HAND	V$HEN1.02	0.81	525	545	+	0.819	1	aatgtagcaGCTGctgagctt
GXP_193582	GXL_161427	PAK1	V$AP4R	V$AP4.02	0.92	526	542	-	0.941	1	ctcagcAGCTgctacat
GXP_193582	GXL_161427	PAK1	V$AP4R	V$AP4.02	0.92	527	543	+	0.955	1	tgtagcAGCTgctgagc
GXP_193582	GXL_161427	PAK1	V$NR2F	V$HPF1.01	0.78	533	557	-	0.818	1	tctaagcaaacAAAGctcagcagct
GXP_193582	GXL_161427	PAK1	V$SORY	V$SOX2.01	0.92	537	553	-	0.934	1	agcaaACAAagctcagc
GXP_193582	GXL_161427	PAK1	V$LEFF	V$LEF1.01	0.86	538	554	-	0.862	1	aagcaaaCAAAgctcag
GXP_193582	GXL_161427	PAK1	V$FKHD	V$HNF3.01	0.98	541	557	-	1	1	tctaagcAAACaaagct
GXP_193582	GXL_161427	PAK1	V$PLAG	V$PLAG1.01	0.88	556	576	+	0.906	1	GAGGcagctataggggcccac
GXP_193582	GXL_161427	PAK1	V$ETSF	V$ELF2.01	0.9	577	597	-	0.932	1	atgctccaGGAAgaatgctag
GXP_193582	GXL_161427	PAK1	V$BRNF	V$BRN2.01	0.86	588	606	-	0.895	0.933	ctAATTctaatgctccagg
GXP_193582	GXL_161427	PAK1	V$MEF2	V$SL1.01	0.84	591	613	-	0.842	0.803	ccaggttCTAAttctaatgctcc
GXP_193582	GXL_161427	PAK1	V$OCT1	V$OCT1.05	0.89	593	609	+	0.913	0.9	agCATTagaattagaac
GXP_193582	GXL_161427	PAK1	V$HOMF	V$MSX.01	0.97	594	612	-	0.977	1	caggttcTAATtctaatgc
GXP_193582	GXL_161427	PAK1	V$HIFF	V$HIF1.02	0.93	609	625	-	0.953	1	tccccaaaCGTGccagg
GXP_193582	GXL_161427	PAK1	V$RREB	V$RREB1.01	0.8	610	624	-	0.848	1	cCCCAaacgtgccag
GXP_193582	GXL_161427	PAK1	V$ZBPF	V$ZNF219.01	0.91	616	638	-	0.985	1	tacacctCCCCcctccccaaacg
GXP_193582	GXL_161427	PAK1	V$KLFS	V$KKLF.01	0.91	617	635	+	0.952	1	gtttggggaGGGGggaggt
GXP_193582	GXL_161427	PAK1	V$EGRF	V$CKROX.01	0.88	618	634	+	0.924	1	tttgGGGAggggggagg
GXP_193582	GXL_161427	PAK1	V$SP1F	V$SP1.01	0.88	618	632	+	0.89	0.807	tttgGGGAgggggga
GXP_193582	GXL_161427	PAK1	V$KLFS	V$KKLF.01	0.91	619	637	+	0.927	1	ttggggaggGGGGaggtgt
GXP_193582	GXL_161427	PAK1	V$ZBPF	V$ZBP89.01	0.93	619	641	-	0.981	1	agatacacctCCCCcctccccaa
GXP_193582	GXL_161427	PAK1	V$EGRF	V$WT1.01	0.92	620	636	+	0.932	0.837	tggggAGGGgggaggtg
GXP_193582	GXL_161427	PAK1	V$MAZF	V$MAZ.01	0.9	620	632	+	0.96	1	tgggGAGGgggga
GXP_193582	GXL_161427	PAK1	V$GLIF	V$ZIC2.01	0.89	624	638	-	0.927	1	tacacctCCCCcctc
GXP_193582	GXL_161427	PAK1	V$EGRF	V$CKROX.01	0.88	625	641	+	0.895	1	agggGGGAggtgtatct
GXP_193582	GXL_161427	PAK1	V$MZF1	V$MZF1.01	0.99	626	636	+	0.996	1	ggGGGGaggtg
GXP_193582	GXL_161427	PAK1	V$BCDF	V$CRX.01	0.94	651	667	+	0.95	1	aggccTAATctgaatcg
GXP_193582	GXL_161427	PAK1	V$BRNF	V$BRN2.01	0.86	655	673	+	0.883	0.833	ctAATCtgaatcgtaggtc
GXP_193582	GXL_161427	PAK1	V$NFKB	V$NFKAPPAB50.01	0.83	693	705	-	0.832	0.75	tagAGGAgtccct
GXP_193582	GXL_161427	PAK1	V$HAND	V$LYL1_E12.01	0.81	702	722	-	0.825	1	gtttctacaGATGagtataga
GXP_193582	GXL_161427	PAK1	V$EVI1	V$MEL1.02	0.99	704	720	-	0.998	1	ttctacaGATGagtata
GXP_193582	GXL_161427	PAK1	V$MOKF	V$MOK2.02	0.98	720	740	-	0.984	1	gagctcctctgtgCCTTagtt
GXP_193582	GXL_161427	PAK1	V$FKHD	V$XFD3.01	0.82	746	762	-	0.845	0.783	ccagagtcAAGAaagac
GXP_193582	GXL_161427	PAK1	V$TALE	V$TGIF.01	1	774	790	-	1	1	cagggcttGTCAgagtc
GXP_193582	GXL_161427	PAK1	V$HOXF	V$HOXC8.01	0.85	803	821	-	0.857	0.761	ggaggtaATTTctctccag
GXP_193582	GXL_161427	PAK1	V$HOXF	V$HOXC8.01	0.85	806	824	+	0.855	1	gagagaaATTAcctcctgc
GXP_193582	GXL_161427	PAK1	V$DLXF	V$DLX3.02	0.93	807	825	-	0.948	1	agcaggaggTAATttctct
GXP_193582	GXL_161427	PAK1	V$ETSF	V$ETS2.01	0.84	809	829	-	0.872	1	ctccagcAGGAggtaatttct
GXP_193582	GXL_161427	PAK1	V$ZBPF	V$ZNF202.01	0.73	823	845	-	0.739	1	attctcCCCAcccagtctccagc
GXP_193582	GXL_161427	PAK1	V$KLFS	V$BKLF.01	0.95	828	846	+	0.974	1	agactGGGTggggagaata
GXP_193582	GXL_161427	PAK1	V$MAZF	V$MAZ.01	0.9	831	843	+	0.902	0.8	ctggGTGGggaga
GXP_193582	GXL_161427	PAK1	V$MZF1	V$MZF1.01	0.99	835	845	+	1	1	gtGGGGagaat
GXP_193582	GXL_161427	PAK1	V$KLFS	V$EKLF.01	0.89	844	862	+	0.941	1	atagctgagaGGGTgggaa
GXP_193582	GXL_161427	PAK1	V$E2FF	V$E2F1_DP2.01	0.78	868	884	-	0.805	1	tgagGGCGgggagacag
GXP_193582	GXL_161427	PAK1	V$KLFS	V$KKLF.01	0.91	868	886	-	0.911	1	gctgagggcGGGGagacag
GXP_193582	GXL_161427	PAK1	V$MZF1	V$MZF1.01	0.99	869	879	-	0.992	1	gcGGGGagaca
GXP_193582	GXL_161427	PAK1	V$MAZF	V$MAZ.01	0.9	871	883	-	0.914	0.867	gaggGCGGggaga
GXP_193582	GXL_161427	PAK1	V$SP1F	V$SP1.01	0.88	871	885	-	0.934	1	ctgaGGGCggggaga
GXP_193582	GXL_161427	PAK1	V$SNAP	V$PSE.01	0.75	890	908	-	0.799	0.839	tTCTCcttttctgcaaagc
GXP_193582	GXL_161427	PAK1	V$EBOX	V$MYCMAX.03	0.91	907	919	-	0.941	1	aagccgCGCGctt
GXP_193582	GXL_161427	PAK1	V$ETSF	V$PEA3.01	0.94	909	929	-	0.96	1	aggcgggAGGAagccgcgcgc
GXP_193582	GXL_161427	PAK1	V$EGRF	V$CKROX.01	0.88	913	929	-	0.916	1	aggcGGGAggaagccgc
GXP_193582	GXL_161427	PAK1	V$PLAG	V$PLAG1.01	0.88	918	938	-	0.905	1	GAGGgaaggaggcgggaggaa
GXP_193582	GXL_161427	PAK1	V$KLFS	V$GKLF.01	0.86	928	946	-	0.914	1	gaagaaaggAGGGaaggag
GXP_193582	GXL_161427	PAK1	V$ZBPF	V$ZNF219.01	0.91	939	961	+	0.953	1	ctttcttCCCCcgccccttctgt
GXP_193582	GXL_161427	PAK1	V$EGRF	V$WT1.01	0.92	940	956	-	0.968	0.953	aggggCGGGggaagaaa
GXP_193582	GXL_161427	PAK1	V$ZBPF	V$ZF9.01	0.87	942	964	+	0.895	1	tcttcccCCGCcccttctgtttc
GXP_193582	GXL_161427	PAK1	V$KLFS	V$KLF6.01	0.92	943	961	-	0.954	1	acagaaGGGGcgggggaag
GXP_193582	GXL_161427	PAK1	V$MAZF	V$MAZR.01	0.88	944	956	-	0.901	1	aggggcGGGGgaa
GXP_193582	GXL_161427	PAK1	V$SP1F	V$SP1.01	0.88	944	958	-	0.986	1	gaagGGGCgggggaa
GXP_193582	GXL_161427	PAK1	V$EGRF	V$EGR1.02	0.88	946	962	-	0.882	1	aacagaagGGGCggggg
GXP_193582	GXL_161427	PAK1	V$KLFS	V$KKLF.01	0.91	946	964	-	0.916	1	gaaacagaaGGGGcggggg
GXP_193582	GXL_161427	PAK1	V$E2FF	V$RB_E2F1_DP1.01	0.71	955	971	-	0.726	0.765	ggttgGCGAaacagaag
GXP_193582	GXL_161427	PAK1	V$E2FF	V$RB_E2F1_DP1.01	0.71	958	974	+	0.726	0.765	ctgttTCGCcaaccccg
GXP_193582	GXL_161427	PAK1	V$CTCF	V$CTCF.01	0.8	962	988	-	0.804	0.842	cgaaggcgccgcgtCGGGgttggcgaa
GXP_193582	GXL_161427	PAK1	V$EGRF	V$EGR3.01	0.77	966	982	-	0.849	1	cgccGCGTcggggttgg
GXP_193582	GXL_161427	PAK1	V$CTCF	V$CTCF.02	0.69	984	1010	-	0.81	1	tcgcgctctcgcagggcGGCAgcgaag
GXP_193582	GXL_161427	PAK1	V$SP1F	V$SP2.01	0.8	1049	1063	-	0.818	0.81	agctgggctGGGCtc
GXP_193582	GXL_161427	PAK1	V$PAX5	V$PAX5.02	0.73	1056	1084	+	0.738	1	gcccagctgaatcgAGCGgagccggtgga
GXP_193582	GXL_161427	PAK1	V$MOKF	V$MOK2.02	0.98	1079	1099	+	0.997	1	ggtggagcaggggCCTTgtgg
GXP_193582	GXL_161427	PAK1	V$ZBPF	V$ZF9.01	0.87	1112	1134	-	0.89	1	cgcagagCCGCacctctccctgc
GXP_193582	GXL_161427	PAK1	V$ETSF	V$ELK1.02	0.91	1129	1149	+	0.914	1	tctgcgacGGAAacaatcgcc
GXP_193582	GXL_161427	PAK1	V$FKHD	V$FKHRL1.01	0.83	1132	1148	+	0.874	1	gcgacggaAACAatcgc
GXP_53180	GXL_43767	Pak1	V$EVI1	V$MEL1.02	0.99	27	43	+	0.999	1	ggcaaggGATGagttgg
GXP_53180	GXL_43767	Pak1	V$RREB	V$RREB1.01	0.8	31	45	-	0.821	1	aCCCAactcatccct
GXP_53180	GXL_43767	Pak1	V$AP1R	V$BACH1.01	0.82	48	68	+	0.832	1	gtgtagTGAGtgatgatggga
GXP_53180	GXL_43767	Pak1	V$EVI1	V$MEL1.03	0.95	55	71	+	0.979	1	gagtgatGATGggagat
GXP_53180	GXL_43767	Pak1	V$HEAT	V$HSF1.01	0.84	79	103	+	0.85	0.952	tctgggtgtacaGGAAatatgtgaa
GXP_53180	GXL_43767	Pak1	V$ETSF	V$ETS2.01	0.84	83	103	+	0.958	1	ggtgtacAGGAaatatgtgaa
GXP_53180	GXL_43767	Pak1	V$OCT1	V$OCT1.05	0.89	116	132	+	0.899	0.9	aaCATTtcagtcttaag
GXP_53180	GXL_43767	Pak1	V$HOMF	V$HMX2.01	0.83	118	136	+	0.889	1	catttcagtCTTAaggaag
GXP_53180	GXL_43767	Pak1	V$HOMF	V$HMX2.01	0.83	123	141	-	0.869	1	cggtgcttcCTTAagactg
GXP_53180	GXL_43767	Pak1	V$NFKB	V$CREL.01	0.91	131	143	-	0.912	1	aacggtgcTTCCt
GXP_53180	GXL_43767	Pak1	V$HOMF	V$HMX2.02	0.82	134	152	-	0.871	1	atcccaatAAACggtgctt
GXP_53180	GXL_43767	Pak1	V$MYBL	V$VMYB.05	0.9	134	146	-	0.958	1	ataAACGgtgctt
GXP_53180	GXL_43767	Pak1	V$FAST	V$FAST1.01	0.81	135	151	+	0.826	1	agcaccgttTATTggga
GXP_53180	GXL_43767	Pak1	V$OVOL	V$OVOL1.01	0.8	135	149	+	0.82	0.75	agcaccGTTTattgg
GXP_53180	GXL_43767	Pak1	V$OCT1	V$OCT1.05	0.89	139	155	-	0.893	0.95	ccCATCccaataaacgg
GXP_53180	GXL_43767	Pak1	V$SNAP	V$PSE.01	0.75	140	158	-	0.755	0.839	tTCCCcatcccaataaacg
GXP_53180	GXL_43767	Pak1	V$MZF1	V$MZF1.02	0.99	151	161	+	0.995	1	atGGGGaagac
GXP_53180	GXL_43767	Pak1	V$HOMF	V$HHEX.01	0.95	165	183	+	0.965	1	agttgtttcttTAATgtgt
GXP_53180	GXL_43767	Pak1	V$HOXF	V$NANOG.01	0.94	170	188	+	0.944	1	tttctttAATGtgtcatcc
GXP_53180	GXL_43767	Pak1	V$AP1R	V$BACH2.01	0.89	173	193	+	0.92	0.813	ctttaaTGTGtcatccagctc
GXP_53180	GXL_43767	Pak1	V$SORY	V$SOX9.01	0.9	195	211	-	0.91	1	tcactaCAATagaactt
GXP_53180	GXL_43767	Pak1	V$TALE	V$TGIF.01	1	215	231	-	1	1	tagcacttGTCAgatac
GXP_53180	GXL_43767	Pak1	V$NKXH	V$NKX23.01	0.8	219	237	-	0.814	0.855	tttctttaGCACttgtcag
GXP_53180	GXL_43767	Pak1	V$PARF	V$DBP.01	0.84	257	273	-	0.858	1	cagagTTATgaagtagg
GXP_53180	GXL_43767	Pak1	V$MEF2	V$SL1.01	0.84	272	294	-	0.867	1	tacaaacCTATgtctatttcaca
GXP_53180	GXL_43767	Pak1	V$FAST	V$FAST1.01	0.81	273	289	-	0.849	1	acctatgtcTATTtcac
GXP_53180	GXL_43767	Pak1	V$MZF1	V$MZF1.01	0.99	299	309	+	1	1	gtGGGGacaca
GXP_53180	GXL_43767	Pak1	V$FKHD	V$HNF3B.02	0.91	307	323	+	0.921	1	acatagTAAAtagccct
GXP_53180	GXL_43767	Pak1	V$HNF1	V$HNF1.04	0.84	319	335	-	0.866	1	tactatttGTTAagggc
GXP_53180	GXL_43767	Pak1	V$MYBL	V$CMYB.01	0.9	332	344	-	0.904	1	agCAACagctact
GXP_53180	GXL_43767	Pak1	V$HEAT	V$HSF2.02	0.95	341	365	-	0.972	1	tcctttgaacagAGAAagttcagca
GXP_53180	GXL_43767	Pak1	V$LEFF	V$LEF1.02	0.94	352	368	+	0.963	1	ctctgttCAAAggaggt
GXP_53180	GXL_43767	Pak1	V$KLFS	V$GKLF.02	0.96	353	371	+	0.995	1	tctgttcAAAGgaggtggt
GXP_53180	GXL_43767	Pak1	V$BRN5	V$BRN5.04	0.83	379	401	+	0.937	1	gggaccaccttATTAtctttcat
GXP_53180	GXL_43767	Pak1	V$HOXF	V$HOXB3.01	0.84	380	398	-	0.84	1	aaagaTAATaaggtggtcc
GXP_53180	GXL_43767	Pak1	V$HOMF	V$BARX2.01	0.95	382	400	-	0.951	1	tgaaagaTAATaaggtggt
GXP_53180	GXL_43767	Pak1	V$OCT1	V$OCT1.03	0.85	382	398	+	0.852	1	accaccttATTAtcttt
GXP_53180	GXL_43767	Pak1	V$AP1R	V$MARE.03	0.82	408	428	-	0.833	1	ttctGCTGactctctaaaatg
GXP_53180	GXL_43767	Pak1	V$AP1R	V$MARE.01	0.97	412	432	-	0.996	1	tcttttctGCTGactctctaa
GXP_53180	GXL_43767	Pak1	V$FKHD	V$FHXB.01	0.83	424	440	+	0.853	0.818	cagaaaAGAAtaatttc
GXP_53180	GXL_43767	Pak1	V$DLXF	V$DLX5.01	0.91	425	443	+	0.913	1	agaaaagaatAATTtcccc
GXP_53180	GXL_43767	Pak1	V$HOXF	V$HOXB8.01	0.83	426	444	-	0.832	1	gggggaaATTAttcttttc
GXP_53180	GXL_43767	Pak1	V$HOXF	V$HOXC8.01	0.85	429	447	+	0.854	0.761	aagaataATTTccccctct
GXP_53180	GXL_43767	Pak1	V$MZF1	V$MZF1.02	0.99	435	445	-	0.995	1	agGGGGaaatt
GXP_53180	GXL_43767	Pak1	V$SORY	V$HBP1.01	0.86	453	469	+	0.907	1	ctagtctgAATGaatct
GXP_53180	GXL_43767	Pak1	V$CART	V$ISX.01	0.85	466	486	-	0.927	1	tactcaAATTagattcaagat
GXP_53180	GXL_43767	Pak1	V$HBOX	V$GBX2.01	0.83	469	487	-	0.87	1	ctactcaAATTagattcaa
GXP_53180	GXL_43767	Pak1	V$HOMF	V$MSX.01	0.97	469	487	+	0.994	1	ttgaatcTAATttgagtag
GXP_53180	GXL_43767	Pak1	V$HBOX	V$GSH2.01	0.95	470	488	+	0.986	1	tgaatcTAATttgagtagg
GXP_53180	GXL_43767	Pak1	V$HOMF	V$NOBOX.02	0.89	470	488	-	0.896	1	cctactcaAATTagattca
GXP_53180	GXL_43767	Pak1	V$CART	V$ISX.01	0.85	471	491	+	0.925	1	gaatctAATTtgagtaggtct
GXP_53180	GXL_43767	Pak1	V$ETSF	V$ELK1.02	0.91	486	506	-	0.949	1	tgaaccccGGAAtcaagacct
GXP_53180	GXL_43767	Pak1	V$HAND	V$TAL1ALPHAE47.01	0.87	523	543	-	0.9	0.79	ctgagaaCAGCtgttctagag
GXP_53180	GXL_43767	Pak1	V$HAND	V$TAL1ALPHAE47.01	0.87	524	544	+	0.9	0.79	tctagaaCAGCtgttctcagc
GXP_53180	GXL_43767	Pak1	V$AP4R	V$AP4.02	0.92	525	541	-	0.926	1	gagaacAGCTgttctag
GXP_53180	GXL_43767	Pak1	V$AP4R	V$AP4.02	0.92	526	542	+	0.926	1	tagaacAGCTgttctca
GXP_53180	GXL_43767	Pak1	V$NR2F	V$COUP.01	0.82	536	560	+	0.864	1	gttctcagcttatAGGTccagatcc
GXP_53180	GXL_43767	Pak1	V$GLIF	V$ZIC2.01	0.89	562	576	-	0.891	1	tcaacaaCCCCtcaa
GXP_53180	GXL_43767	Pak1	V$KLFS	V$GKLF.02	0.96	581	599	+	0.962	0.897	ccctttcACAGgggtcacc
GXP_53180	GXL_43767	Pak1	V$NR2F	V$TR4.01	0.72	589	613	-	0.747	1	ttccaatggtcttAGGTgacccctg
GXP_53180	GXL_43767	Pak1	V$BRNF	V$BRN2.01	0.86	604	622	+	0.929	1	acCATTggaaatgtcagat
GXP_53180	GXL_43767	Pak1	V$TALE	V$TGIF.01	1	608	624	+	1	1	ttggaaatGTCAgatat
GXP_53180	GXL_43767	Pak1	V$CART	V$CART1.01	0.86	617	637	-	0.862	1	aattgTAATgtaaatatctga
GXP_53180	GXL_43767	Pak1	V$FKHD	V$XFD1.01	0.9	617	633	-	0.914	1	gtaatgTAAAtatctga
GXP_53180	GXL_43767	Pak1	V$OCT1	V$OCT2.01	0.8	617	633	-	0.843	0.79	gtaATGTaaatatctga
GXP_53180	GXL_43767	Pak1	V$CREB	V$E4BP4.01	0.8	618	638	-	0.866	1	gaattgtaatGTAAatatctg
GXP_53180	GXL_43767	Pak1	V$PARF	V$TEF.01	0.85	621	637	-	0.921	1	aattgtaatGTAAatat
GXP_53180	GXL_43767	Pak1	V$OCT1	V$OCT3_4.02	0.88	622	638	+	0.901	0.791	tatttACATtacaattc
GXP_53180	GXL_43767	Pak1	V$OCT1	V$OCT1.05	0.89	626	642	+	0.92	0.9	taCATTacaattcatag
GXP_53180	GXL_43767	Pak1	V$CREB	V$E4BP4.01	0.8	647	667	-	0.845	1	ttgtaattctGTAAttttgct
GXP_53180	GXL_43767	Pak1	V$HBOX	V$GSH1.01	0.85	648	666	-	0.854	1	tgtaattctgTAATtttgc
GXP_53180	GXL_43767	Pak1	V$CART	V$XVENT2.01	0.82	649	669	-	0.822	1	ttttgTAATtctgtaattttg
GXP_53180	GXL_43767	Pak1	V$PARF	V$TEF_HLF.01	0.78	649	665	+	0.816	1	caaaaTTACagaattac
GXP_53180	GXL_43767	Pak1	V$PARF	V$TEF.01	0.85	650	666	-	0.898	1	tgtaattctGTAAtttt
GXP_53180	GXL_43767	Pak1	V$CREB	V$E4BP4.01	0.8	655	675	-	0.845	1	tcataattttGTAAttctgta
GXP_53180	GXL_43767	Pak1	V$CART	V$XVENT2.01	0.82	657	677	-	0.823	1	tttcaTAATtttgtaattctg
GXP_53180	GXL_43767	Pak1	V$PARF	V$TEF_HLF.01	0.78	657	673	+	0.82	1	cagaaTTACaaaattat
GXP_53180	GXL_43767	Pak1	V$PARF	V$TEF.01	0.85	658	674	-	0.919	1	cataattttGTAAttct
GXP_53180	GXL_43767	Pak1	V$NKXH	V$NKX25.02	0.88	659	677	-	0.936	1	tttcaTAATtttgtaattc
GXP_53180	GXL_43767	Pak1	V$PARF	V$DBP.01	0.84	665	681	+	0.885	1	caaaaTTATgaaatagc
GXP_53180	GXL_43767	Pak1	V$PARF	V$TEF_HLF.01	0.78	666	682	-	0.831	0.784	tgctaTTTCataatttt
GXP_53180	GXL_43767	Pak1	V$AP1R	V$TCF11MAFG.01	0.81	667	687	+	0.831	0.778	aaattaTGAAatagcaacaaa
GXP_53180	GXL_43767	Pak1	V$BRN5	V$BRN5.01	0.74	678	700	+	0.743	0.75	tagcaaCAAAattaattttatga
GXP_53180	GXL_43767	Pak1	V$HOXF	V$HOX1-3.01	0.82	678	696	-	0.842	1	aaaatTAATtttgttgcta
GXP_53180	GXL_43767	Pak1	V$BRNF	V$BRN2.03	0.92	680	698	-	0.964	1	ataaaattaATTTtgttgc
GXP_53180	GXL_43767	Pak1	V$HBOX	V$GSH1.01	0.85	680	698	+	0.87	1	gcaacaaaatTAATtttat
GXP_53180	GXL_43767	Pak1	V$HOMF	V$MSX.01	0.97	680	698	-	0.972	1	ataaaatTAATtttgttgc
GXP_53180	GXL_43767	Pak1	V$HOXF	V$HOXD8.01	0.81	681	699	+	0.827	1	caacaaaATTAattttatg
GXP_53180	GXL_43767	Pak1	V$HOXF	V$HOXD8.01	0.81	682	700	-	0.826	1	tcataaaATTAattttgtt
GXP_53180	GXL_43767	Pak1	V$BRNF	V$BRN2.03	0.92	683	701	+	0.923	1	acaaaattaATTTtatgat
GXP_53180	GXL_43767	Pak1	V$HBOX	V$GSH1.01	0.85	683	701	-	0.92	1	atcataaaatTAATtttgt
GXP_53180	GXL_43767	Pak1	V$HOMF	V$MSX.01	0.97	683	701	+	0.972	1	acaaaatTAATtttatgat
GXP_53180	GXL_43767	Pak1	V$MEF2	V$MEF2.01	0.77	683	705	-	0.785	1	cccaatcaTAAAattaattttgt
GXP_53180	GXL_43767	Pak1	V$CART	V$XVENT2.01	0.82	685	705	+	0.823	1	aaaatTAATtttatgattggg
GXP_53180	GXL_43767	Pak1	V$OCT1	V$OCT1.05	0.89	685	701	-	0.899	0.85	atCATAaaattaatttt
GXP_53180	GXL_43767	Pak1	V$BRNF	V$BRN2.01	0.86	686	704	-	0.897	0.833	ccAATCataaaattaattt
GXP_53180	GXL_43767	Pak1	V$CART	V$XVENT2.01	0.82	688	708	-	0.826	0.75	accccCAATcataaaattaat
GXP_53180	GXL_43767	Pak1	V$SORY	V$SOX9.02	0.94	708	724	+	0.952	1	tcaccACAAtgtgagga
GXP_53180	GXL_43767	Pak1	V$ETSF	V$SPI1_PU1.02	0.96	714	734	+	0.974	1	caatgtgaGGAActatattaa
GXP_53180	GXL_43767	Pak1	V$CART	V$PHOX2.01	0.87	718	738	-	0.887	1	ttcttTAATatagttcctcac
GXP_53180	GXL_43767	Pak1	V$BRNF	V$BRN3.03	0.83	725	743	+	0.835	0.751	actatatTAAAgaatcgca
GXP_53180	GXL_43767	Pak1	V$HOMF	V$HHEX.01	0.95	726	744	-	0.969	1	ctgcgattcttTAATatag
GXP_53180	GXL_43767	Pak1	V$FKHD	V$HFH1.01	0.84	834	850	-	0.848	0.75	aatacaTAACcaatgtt
GXP_53180	GXL_43767	Pak1	V$PARF	V$DBP.01	0.84	837	853	+	0.842	1	attggTTATgtatttgt
GXP_53180	GXL_43767	Pak1	V$PARF	V$VBP.01	0.86	838	854	-	0.863	0.831	aacaaatacATAAccaa
GXP_53180	GXL_43767	Pak1	V$FKHD	V$FKHRL1.01	0.83	846	862	-	0.859	1	gggcgggaAACAaatac
GXP_53180	GXL_43767	Pak1	V$E2FF	V$E2F1_DP1.01	0.81	849	865	-	0.966	1	gaggGGCGggaaacaaa
GXP_53180	GXL_43767	Pak1	V$ZBPF	V$ZF9.01	0.87	850	872	+	0.891	1	ttgtttcCCGCccctcagcgcct
GXP_53180	GXL_43767	Pak1	V$KLFS	V$KLF6.01	0.92	851	869	-	0.934	1	cgctgaGGGGcgggaaaca
GXP_53180	GXL_43767	Pak1	V$SP1F	V$SP1.01	0.88	852	866	-	0.963	1	tgagGGGCgggaaac
GXP_53180	GXL_43767	Pak1	V$KLFS	V$KKLF.01	0.91	854	872	-	0.914	1	aggcgctgaGGGGcgggaa
GXP_53180	GXL_43767	Pak1	V$KLFS	V$GKLF.01	0.86	876	894	+	0.953	1	cagaaaaaaAGGGgcgggg
GXP_53180	GXL_43767	Pak1	V$ZBPF	V$ZF9.01	0.87	877	899	-	0.932	1	gctgcccCCGCccctttttttct
GXP_53180	GXL_43767	Pak1	V$ZBPF	V$ZNF219.01	0.91	880	902	-	0.952	1	agcgctgCCCCcgcccctttttt
GXP_53180	GXL_43767	Pak1	V$KLFS	V$GKLF.01	0.86	881	899	+	0.862	0.78	aaaaaggggCGGGggcagc
GXP_53180	GXL_43767	Pak1	V$SP1F	V$SP1.01	0.88	883	897	+	0.986	1	aaagGGGCgggggca
GXP_53180	GXL_43767	Pak1	V$EGRF	V$WT1.01	0.92	885	901	+	0.966	0.953	aggggCGGGggcagcgc
GXP_53180	GXL_43767	Pak1	V$MAZF	V$MAZR.01	0.88	885	897	+	0.911	1	aggggcGGGGgca
GXP_53180	GXL_43767	Pak1	V$KLFS	V$KKLF.01	0.91	899	917	-	0.96	1	aaaggaggcGGGGagagcg
GXP_53180	GXL_43767	Pak1	V$MZF1	V$MZF1.01	0.99	900	910	-	0.992	1	gcGGGGagagc
GXP_53180	GXL_43767	Pak1	V$MAZF	V$MAZ.01	0.9	902	914	-	0.91	0.867	ggagGCGGggaga
GXP_53180	GXL_43767	Pak1	V$SP1F	V$SP1.01	0.88	902	916	-	0.883	0.772	aaggAGGCggggaga
GXP_53180	GXL_43767	Pak1	V$KLFS	V$GKLF.01	0.86	907	925	-	0.896	0.817	aaggaaggaAAGGaggcgg
GXP_53180	GXL_43767	Pak1	V$ETSF	V$PEA3.01	0.94	911	931	-	0.96	1	cagagaaAGGAaggaaaggag
GXP_53180	GXL_43767	Pak1	V$ETSF	V$PU1.01	0.89	923	943	-	0.946	1	gggagggaGGAAcagagaaag
GXP_53180	GXL_43767	Pak1	V$EGRF	V$CKROX.01	0.88	931	947	-	0.961	1	gggaGGGAgggaggaac
GXP_53180	GXL_43767	Pak1	V$EGRF	V$CKROX.01	0.88	935	951	-	0.909	1	ggcgGGGAgggagggag
GXP_53180	GXL_43767	Pak1	V$MAZF	V$MAZ.01	0.9	937	949	-	0.901	1	cgggGAGGgaggg
GXP_53180	GXL_43767	Pak1	V$SP1F	V$SP1.01	0.88	937	951	-	0.887	0.807	ggcgGGGAgggaggg
GXP_53180	GXL_43767	Pak1	V$E2FF	V$E2F1_DP1.01	0.81	939	955	-	0.811	1	aaggGGCGgggagggag
GXP_53180	GXL_43767	Pak1	V$KLFS	V$KKLF.01	0.91	939	957	-	0.966	1	tgaaggggcGGGGagggag
GXP_53180	GXL_43767	Pak1	V$MZF1	V$MZF1.03	0.95	940	950	-	0.995	1	gcGGGGaggga
GXP_53180	GXL_43767	Pak1	V$ZBPF	V$ZF9.01	0.87	940	962	+	0.895	1	tccctccCCGCcccttcactaag
GXP_53180	GXL_43767	Pak1	V$KLFS	V$KLF6.01	0.92	941	959	-	0.962	1	agtgaaGGGGcggggaggg
GXP_53180	GXL_43767	Pak1	V$MAZF	V$MAZ.01	0.9	942	954	-	0.941	0.867	agggGCGGggagg
GXP_53180	GXL_43767	Pak1	V$SP1F	V$SP1.01	0.88	942	956	-	0.986	1	gaagGGGCggggagg
GXP_53180	GXL_43767	Pak1	V$EGRF	V$EGR1.02	0.88	944	960	-	0.896	1	tagtgaagGGGCgggga
GXP_53180	GXL_43767	Pak1	V$KLFS	V$KKLF.01	0.91	944	962	-	0.94	1	cttagtgaaGGGGcgggga
GXP_53180	GXL_43767	Pak1	V$PLAG	V$PLAG1.01	0.88	946	966	-	0.945	1	GAGGcttagtgaaggggcggg
GXP_53180	GXL_43767	Pak1	V$BCDF	V$PTX1.01	0.94	954	970	+	0.973	1	ttcaCTAAgcctctgtg
GXP_53180	GXL_43767	Pak1	V$CTCF	V$CTCF.02	0.69	972	998	-	0.736	1	tcaggcccacgtagggcGGCAgcaaag
GXP_53180	GXL_43767	Pak1	V$HIFF	V$HIF1.02	0.93	980	996	+	0.98	1	ccgccctaCGTGggcct
GXP_53180	GXL_43767	Pak1	V$EGRF	V$EGR3.01	0.77	983	999	+	0.779	0.759	ccctACGTgggcctgag
GXP_53180	GXL_43767	Pak1	V$MOKF	V$MOK2.02	0.98	996	1016	+	0.991	1	tgagtgtgctgcgCCTTggga
GXP_53180	GXL_43767	Pak1	V$PAX5	V$PAX5.03	0.8	1008	1036	-	0.831	0.842	ccgcaGCGCagccacccagctcccaaggc
GXP_53180	GXL_43767	Pak1	V$EBOX	V$ATF6.01	0.93	1016	1028	-	0.94	1	cagCCACccagct
GXP_53180	GXL_43767	Pak1	V$TALE	V$MEIS1.01	0.95	1049	1065	+	0.96	1	tccagccTGTCaggctg
GXP_53180	GXL_43767	Pak1	V$AP1R	V$MARE.02	0.88	1056	1076	-	0.929	0.875	ccgGGCTgaaccagcctgaca
GXP_53180	GXL_43767	Pak1	V$NR2F	V$HNF4.01	0.82	1068	1092	-	0.914	1	gcagttgggaCAAAgcccgggctga
GXP_53180	GXL_43767	Pak1	V$MYBL	V$CMYB.01	0.9	1084	1096	+	0.917	1	ccCAACtgctgag
GXP_53180	GXL_43767	Pak1	V$ZBPF	V$ZF9.01	0.87	1096	1118	-	0.89	1	cgcagagCCGCacctctccctgc
GXP_53180	GXL_43767	Pak1	V$PAX5	V$PAX5.03	0.8	1106	1134	+	0.811	0.842	gtgcgGCTCtgcgacagatacacaagatc
GXP_53180	GXL_43767	Pak1	V$CREB	V$TAXCREB.02	0.71	1107	1127	-	0.765	0.75	tgtatcTGTCgcagagccgca
GXP_53180	GXL_43767	Pak1	V$EVI1	V$EVI1.06	0.83	1124	1140	+	0.9	1	tacacaAGATcatcaga
